# Supplementary material for: Motor vehicle crash reconstruction: Does it relate to the heterogeneity of whiplash recovery?
Source: PLoS One. 2019 Dec 4;14(12):e0225686. doi: 10.1371/journal.pone.0225686 (PMC6892505; doi:10.1371/journal.pone.0225686)
Supplement: S1 Data — All data underlying the study are available within the manuscript and its Supporting Information files. (XLS) [file pone.0225686.s001.xls]

## Sheet: sheet1
Struck_Vehicle	Low__km_h_	High__km_h_	Best_estimate__km_h_	PDOF__SAE_	Occupant__s_	Other_vehicle_s_	Occupant_s_	Added_mass	Damage_repair_estimates	Head_turned_during_MVC__1___Yes	Seatbelt_on__2___yes__1___no	Airbags_deployed__2___yes__1__	Struck_Stopped__2___yes__1___no	Struck_turning_braking__2___yes	BMI	Age__Years_	Sex	NDIT1	NDIT2	NDIT3	PDSTP1ArousalSymptomSeverity	PDSTP2ArousalSymptomSeverity	PDSTP3ArousalSymptomSeverity	PainRatingScaleT1	PainRatingScaleT2	PainRatingScaleT3	RevisedTIDST1SumTotal	RevisedTIDST1NegativeAffect	RevisedTIDST1UncontrolledPain	RevisedTIDST1IntrusionHyperarous	RevisedTIDST2SumTotal	RevisedTIDST2NegativeAffect	RevisedTIDST2UncontrolledPain	RevisedTIDST2IntrusionHyperarous	RevisedTIDST3SumTotal	RevisedTIDST3NegativeAffect	RevisedTIDST3UncontrolledPain	RevisedTIDST3IntrusionHyperarous
2004 Ford Sportstrac	10	35	15	-20	Unknown	Masda Sedan 4 door:	Unknown	No	10000	1		1	1	2	28.29	29.11	1	2	4	0	0	0	0	1	1	0	3	0	3	0	0	0	0	0	0	0	0	0
Hyaundi Elenra Silve	15	22	18	60	Female, 34 years old	Chevy Impala (unsure	2 occupants, 1 male & 1 female	none	2500						22.13	40	0	42	20	0	7	4	0	5	4	0	7	1	4	2	7	3	3	1	0	0	0	0
2008 Acura MDX	12	22	17	180	2 females ages 13 and 38	2001 Toyota Corolla	1 occupant	No	Unknown		1	1	2	2	21.95	31.26	0	42	18	2	3	3	3	2	2	0	8	7	0	1	2	2	0	0	7	4	2	1
2012 Ford Focus	12	30	24	-70	Female 31 years old	Black Lincoln SUV	3 occupants	No	Car totaled		2	1	2	1	28.29	43.64	0	16	28	2	8	7	0	3	2	0	5	1	2	2	6	1	3	2	1	0	1	0
2008 Nissan Rogue	13	22	17	180	1 occupant	2000s Saturn Sedan	1 Occupant	No	Unknown	3	2	1	2	2	26.54	40.18	1	6	4	2	0	0	1	3	3	3	0	0	0	0	4	2	2	0	5	4	0	1
Dodge Caliber 2009	0	13	6.5	180	Female 21 years old; 3 males ages 45, 32, and 24	Pontiac Torrent 2009	2 occupants	No	2000	3	2	2	1	2	20.22	35.44	1	28	20	4	3	3	0	4	3	1	2	1	1	0	3	2	1	0	1	0	1	0
Acura MDX 2001	8	20	13	180	37 year old adult	Unknown	4 occupants	No	Unknown	3	2	1	2	1	28.62	45.59	0	44	26	4	0	0	0	7	7	1	7	3	3	1	2	0	1	1	5	1	2	2
Ford Focus	10	20	13	140	Unknown	2 cars and 1 van	Unknown	Unknown	Unknown	2		1	2	1	36.02	39.87	0	50	16	4	5	7	0	7	2	2	18	10	6	2	6	1	3	2	0	0	0	0
Older Toyota maybe	13	40	22	0	Younger female	Taxi- no center divi	Female 32 years old and Taxi driver	Unknown	Unknown	3	2	1	1		21.26	32.19	0	20	20	6	2	4	1	5	1	0	7	3	1	3	8	3	3	2	4	2	0	2
2008 Nissan Rogue	13	56	20	45	1 Female 32 years old	2014 Isuzu NPR	1 Male 50 years old	No	Nissan total	3		1	2	1	25.82	31.87	0	58	66	6	13	15	7	7	8	1	19	7	8	4	20	8	8	4	21	9	8	4
Lexus 2005 Rx 330	5	13	9	180	Male 57 years old	Dodge Journey 2014	1	No	Unknown				1	1	28.48	25.69	1	6	12	6	0	1	1	3	5	2	1	1	0	0	0	0	0	0	3	2	0	1
2003 Ford Taurus	13	20	16.5	180	Female 25 years old	SUV	1 Occupant	No	600		2	2	1	2	22.59	34.32	0	8	2	6	0	0	0	2	0	3	0	0	0	0	0	0	0	0	6	6	0	0
Saturn (model unknown)	15	30	25	20	2 people in Saturn/3 adult males in delivery truck ~40s	2011 Ford Escape (Ta	5 occupants	No	Unknown	3	2	1	2	1	34.3	26.79	1	16	32	8	2	3	3	5	5	2	1	1	0	0	8	4	4	0	0	0	0	0
2015 Jeep Patriot	5	20	13	180	Jeep - female 26 years old; Ford - 3 occupants	2015 Dodge Ram, 2003	Dodge - 1 occupant	No	> $3,000		2	1	2	2	21.25	31.93	0	30	18	8	12	8	1	4	3	0	14	7	3	4	10	3	4	3	2	1	0	1
2015 white Nissan Ve	20	40	32	150	Female 55 years old	Black V.W. Passat	1 Male	No	20000						18.88	55.28	0	38	8	10	1	0	0	2	1	0	5	3	1	1	2	1	0	1	2	2	0	0
Chevy Tahoe	12	30	20	-90	2 occupants	Enclave	1	no	Totaled	3	2	2	1	1	19.53	58.54	0	22	14	10	2	1	1	7	7	5	11	2	6	3	9	3	4	2	4	2	1	1
Ford Focus 2008	16	35	28	-65	Female, 26 y/o	Jeep Compass? 2015	1 occupant	no	Totaled. Unr	3	2	2	1	1	20.98	26.2	0	34	30	10	3	8	5	5	3	0	11	4	4	3	4	2	1	1	4	1	0	3
Volvo S60 T5	13	25	22	0	1 or 2 occupants	Toyota Prius Taxi	Female 29 years old and Taxi driver	Unkown	Unknown	3	2	1	2	1	23.49	26.93	0	50	20	10	3	6	0	3	2	5	5	1	2	2	3	1	1	1	3	1	0	2
Ford GT Mustang 2016	25	45	35	-25	2 occupants	no other vehicle	none	none	Totaled. (lo	3	2	2	1		22.59	29.17	1	54	64	12	13	11	5	7	5	2	22	10	8	4	24	12	8	4	13	6	3	4
Kia Forte	13	26	17	180	1 Female 27 years old	Standard size semi t	1 Occupant	Unknown	Totaled				1	1	23.11	27.41	0	46	42	16	0	0	1	8	7	6	21	11	6	4	12	7	5	0	5	1	3	1
2013 Nissan Altima	12	28	18	80		2008 Toyota Yaris						1	1	2	26.21	23.27	0	16	20	18	4	4	1	6	4	3	0	0	0	0	3	1	2	0	0	0	0	0
2010 Hyundai Elantra	16	30	22	-45	2 Females 25 and 35 years old	2015 Chevy Trailblaz	Possibly just the driver	No	Unknown	3	1	2	1	2	23.18	37.67	0	50	48	18	3	5	3	7	7	2	10	3	6	1	20	9	8	3	18	10	6	2
2013 Ford Fusion	13	18	16	180	Male 35 years old	Honda Civic	1 occupant	No	8000		2	1	2	1	25.8	39.21	1	38	16	18	2	1	8	1	1	2	2	0	2	0	0	0	0	0	9	6	3	0
2012 Volkswagen Golf	9	15	12	-45	1 occupant	Kia	1 Occupant	No	> $7,000	3	2	1	2	2	19.2	21.71	0	58	36	20	3	4	3	4	2	5	16	11	3	2	11	9	2	0	4	3	0	1
Ford Edge	8	20	13	180	Female 56 years old	Don't recall	1 male	No	2000	3		1	1	2	22.92	55.98	0	48	18	22	3	1	0	5	3	5	15	8	4	3	2	2	0	0	0	0	0	0
	12	30	20	0	Male approx. 65-75 years old	Hyundai Santa Fe 200	1 occupant	No	Unknown		2	1	2	2	21.85	22.37	0	32	40	26	11	12	4	6	6	3	16	6	6	4	17	7	6	4	7	3	1	3
Toyota	13	22	15	180	2 males- 35 & 50+; 1 female 26	Don't recall	1? Not sure	suitcases	totaled?	1	1	1	1	2	24.12	26.07	0	44	30	26	6	8	3	8	8	3	17	6	8	3	11	2	7	2	13	6	4	3
2016 Range Rover	10	30	18	180	1 Female 59 years old	2016 Jeep	1 Female 25 years old	No	30000	1	2	1	1	2	24.8	59.2	0	14	28	26	0	3	5	2	5	3	5.5	2	1.5	2	2	1	0	1	3	1	0	2
2015 Chevy Camaro	6	18	12	15	Female 25 years old	2016 Hyundai Elantra	3 occupants	No	Unknown		2	1	1	2	27.14	41.98	0	40	42	28	6	2	7	4	0	4	10	5	3	2	2	1	0	1	8	6	2	0
Nissan Sentra	9	15	13	180	Female 25 years old	2000(?) Range Rover	1 Occupant	No	3000	2	2	2	1	2	21.45	56.66	0	28	30	28	1	6	5	3	2	7	10	2	6	2	12	4	6	2	12	2	8	2
2005 Toyota Corolla	13	31	24	180	Female 33 years old	2015 Mazda CRV	1 occupant	No	5500	3	2	1	2	1	18.65	30.09	1	62	58	32	7	11	10	8	9	1	16	8	7	1	17	9	6	2	7	4	3	0
2015 Chevy Equinox	0	13	6.5	180	Female 45 years old	Ford SUV 2013	1 occupant	2- paper handouts in trunk	Unknown	3	2	2	2	2	24.71	45.13	0	46	22	32	2	0	0	7	6	7	8	4	4	0	2	2	0	0	2	2	0	0
2005 BMW 330xi	5	10	8	180	Female 39 years old; 2 males 32 and 25 years old	BMW	1 occupant	No	3000	3	1	2	1	2	27.92	39.32	0	48	46	36	6	4	8	7	10	9	15	6	7	2	16	8	7	1	10	7	2	1
1996 Ford Bronco	16	56	25	10	Female 39 years old	2012 Ford F-150	1 occupant	Bronco: tools, table, chair. Chain, spare tire; F-150: horse trailer	Cars totaled	3	2	1	1	1	28.21	23.73	1	68	58	46	13	9	8	10	5	0	17	6	7	4	18	8	6	4	17	8	6	3
2016 Buick Encalve	5	13	9	180	2 Females 48 and 9 years old	1992 Ford Truck	1	No	2500	2		1	1	2	25.79	48.64	0	58	52	46	2	2	0	6	7	5	12	1	8	3	11	3	5	3	6	3	1	2
Mercedes C32 4Matic	2	15	7	30	Female, 60y/o	Jeep Patiriot 2006	1 female 60 years old	no	Totaled. Unr	2	2	2	1	1	24.71	60.47	0	56	38	56	4	9	8	8	8	8	12	5	6	1	15	7	5	3	17	9	5	3
2015 Acura RDX	0	13	6	180	Female 35 years old	Ford Van	1 occupant	No	Unknown	3	2	2	1	1	23.13	35.57	0	82	76	76	9	9	11	9	9	10	18	10	8	0	19	11	8	0	20	12	8	0
